# Supplementary material for: Seasonal dynamics and life histories of three sympatric species of Pseudocalanus in two Svalbard fjords
Source: J Plankton Res. 2021 Mar 10;43(2):209–23. doi: 10.1093/plankt/fbab007 (PMC8355481; doi:10.1093/plankt/fbab007)
Supplement: Supplementary_table_1_fbab007 [file supplementary_table_1_fbab007.xlsx]

## Sheet: pseudo.csv
Supplementary Table 1. Summary of sampling stations and ssPCR results
Location	Station	Sampling	Date	Depth	Prosome measured	Sample analyzed quantitatively	Sampling gear	Number of individuals per species/stage identified via ssPCR
		vessel						P. acuspes									P. minutus									P. moultoni									Unidentified									TOTAL
								N	C1	C2	C3	C4	C5	AF	AM	TOTAL	N	C1	C2	C3	C4	C5	AF	AM	TOTAL	N	C1	C2	C3	C4	C5	AF	AM	TOTAL	N	C1	C2	C3	C4	C5	AF	AM	TOTAL
Adventfjorden	IsA	Polarsyssel	14.03.2018	65	No	Formalin	WP2 64 μm	0	0	3	15	6	1	1	0	26	0	0	0	0	0	1	0	0	1	0	1	5	14	22	12	13	0	67	0	0	1	0	0	1	1	0	3	97
Adventfjorden	IsA	Farm	05.04.2018	75	No	Formalin	WP2 64 μm	0	0	1	12	7	2	0	0	22	0	0	0	0	1	0	0	0	1	0	0	1	3	6	6	2	0	18	0	0	0	1	0	0	1	0	2	43
Adventfjorden	IsA	R/V Helmer Hanssen	11.05.2018	65	Yes	Formalin	WP2 200 μm	0	0	0	1	2	9	27	11	50	0	0	0	0	0	0	2	0	2	0	0	3	0	0	6	7	3	19	0	0	0	0	0	0	1	1	2	73
Adventfjorden	IsA	Polar Cirkle	18.06.2018	75	No	Formalin	WP2 64 μm	1	4	2	2	0	2	0	0	11	0	0	1	1	2	2	0	0	6	1	1	3	2	1	4	0	0	12	0	0	2	0	2	0	0	0	4	33
Adventfjorden	IsA	Polar Cirkle	19.07.2018	115	Yes	Formalin	WP2 64 μm	4	7	21	32	10	3	0	2	79	0	1	1	1	1	8	0	0	12	2	6	6	12	4	2	3	0	35	1	3	3	3	0	1	0	0	11	137
Adventfjorden	IsA	R/V Helmer Hanssen	18.08.2018	75	Yes	Ethanol	WP2 64 μm	21	8	9	5	1	0	1	0	45	1	0	1	5	5	6	0	0	18	8	7	4	1	0	2	1	0	23	0	0	0	0	0	0	0	0	0	86
Adventfjorden	IsA	Strønstad	17.09.2018	70	Yes	Ethanol	WP2 64 μm	6	8	4	10	9	1	3	0	41	0	1	0	0	3	6	0	0	10	5	2	2	1	3	4	6	1	24	0	1	6	1	3	5	2	0	18	93
Adventfjorden	IsA	UNIS Polaris	15.10.2018	75	Yes	Formalin	WP2 64 μm	9	9	23	24	6	2	0	0	73	0	0	0	0	0	2	0	0	2	15	7	10	8	0	2	0	0	42	0	0	0	0	0	0	1	0	1	118
Adventfjorden	IsA	Polarsyssel	15.11.2018	58	No	Formalin	WP2 64 μm	7	6	6	7	10	3	0	0	39	1	0	0	0	0	0	0	0	1	13	5	12	14	15	13	2	0	74	0	0	0	1	0	0	0	0	1	115
Adventfjorden	IsA	Polarsyssel	10.12.2018	70	No	Ethanol	WP2 64 μm	0	0	0	24	17	4	2	0	47	0	0	0	1	0	1	2	0	4	0	0	1	6	15	12	5	0	39	0	0	0	0	0	0	4	0	4	94
Adventfjorden	IsA	Polarsyssel	15.01.2019	75	Yes	Ethanol	WP2 64 μm	0	0	0	4	11	2	0	0	17	0	0	0	0	0	2	0	0	2	0	0	0	10	7	13	1	0	31	0	0	0	0	0	0	1	0	1	51
Adventfjorden	IsA	Polarsyssel	15.02.2019	75	Yes	Ethanol	WP2 64 μm	0	0	1	11	14	4	0	0	30	1	0	0	0	0	5	0	1	7	0	0	1	4	4	12	0	1	22	0	0	0	6	2	0	0	0	8	67
Billefjord	BAB	R/V Helmer Hanssen	15.05.2019	170	Yes	Ethanol	WP2 200 μm	6	0	0	1	9	12	14	7	49	10	0	0	0	0	3	5	1	19	0	0	0	1	3	5	1	1	11	0	0	1	3	3	3	4	0	14	93
Billefjord	BAB	Polar Cirkle	15.07.2019	180	Yes	Ethanol	WP2 200 μm	0	0	7	21	8	0	12	1	49	0	0	0	0	1	4	2	0	7	0	0	1	2	3	6	12	0	24	0	0	2	3	3	2	5	1	16	96
Billefjord	BAB	Polar Cirkle	15.08.2019	180	Yes	Ethanol	WP2 200 μm	0	1	6	12	9	2	12	0	42	0	0	2	0	1	5	1	0	9	0	0	3	1	4	6	11	0	25	0	0	0	1	1	1	0	0	3	79
Billefjord	BAB	R/V Dalnie Zelentsy	11.11.2019	180	Yes	Ethanol	WP2 200 μm	1	5	17	25	5	2	4	1	60	0	1	0	1	1	6	0	0	9	0	1	3	4	5	2	0	2	17	0	0	1	2	1	0	1	0	5	91
TOTAL								54	43	83	181	119	47	72	21	620	13	2	5	8	14	45	12	2	101	44	29	52	79	87	105	64	6	466	1	4	15	19	14	13	20	2	88	1275
																									2.2
