# Supplementary material for: Seasonal dynamics and life histories of three sympatric species of Pseudocalanus in two Svalbard fjords
Source: J Plankton Res. 2021 Mar 10;43(2):209–23. doi: 10.1093/plankt/fbab007 (PMC8355481; doi:10.1093/plankt/fbab007)
Supplement: Supplementary_table_2_fbab007 [file supplementary_table_2_fbab007.xlsx]

## Sheet: Suppl_table1
Supplementary Table 2. Abundance of Pseudocalanus spp. in Adventfjorden and Billefjorden March 2018-November 2019
Location	Station	Date	Month	Sampling depth	Stage	Abundance (ind/m2)
Adventfjorden	IsA	14.03.2018	3	65	AF	261.4
Adventfjorden	IsA	14.03.2018	3	65	AM	130.7
Adventfjorden	IsA	14.03.2018	3	65	C1	199.3
Adventfjorden	IsA	14.03.2018	3	65	C2	2026.1
Adventfjorden	IsA	14.03.2018	3	65	C3	4575.2
Adventfjorden	IsA	14.03.2018	3	65	C4	2614.4
Adventfjorden	IsA	14.03.2018	3	65	C5	2156.8
Adventfjorden	IsA	14.03.2018	3	65	N	0
Adventfjorden	IsA	05.04.2018	4	75	AF	69.05
Adventfjorden	IsA	05.04.2018	4	75	AM	0
Adventfjorden	IsA	05.04.2018	4	75	C1	24.5
Adventfjorden	IsA	05.04.2018	4	75	C2	93.55
Adventfjorden	IsA	05.04.2018	4	75	C3	510.25
Adventfjorden	IsA	05.04.2018	4	75	C4	525.8
Adventfjorden	IsA	05.04.2018	4	75	C5	329.7
Adventfjorden	IsA	05.04.2018	4	75	N	0
Adventfjorden	IsA	11.05.2018	5	65	AF	1084.7
Adventfjorden	IsA	11.05.2018	5	65	AM	1203.07
Adventfjorden	IsA	11.05.2018	5	65	C1	575
Adventfjorden	IsA	11.05.2018	5	65	C2	176
Adventfjorden	IsA	11.05.2018	5	65	C3	32.6
Adventfjorden	IsA	11.05.2018	5	65	C4	253.467
Adventfjorden	IsA	11.05.2018	5	65	C5	1506.87
Adventfjorden	IsA	11.05.2018	5	65	N	0
Adventfjorden	IsA	18.06.2018	6	75	AF	120.7
Adventfjorden	IsA	18.06.2018	6	75	AM	30.2
Adventfjorden	IsA	18.06.2018	6	75	C1	1810
Adventfjorden	IsA	18.06.2018	6	75	C2	1025.6
Adventfjorden	IsA	18.06.2018	6	75	C3	965.3
Adventfjorden	IsA	18.06.2018	6	75	C4	814.5
Adventfjorden	IsA	18.06.2018	6	75	C5	271.5
Adventfjorden	IsA	18.06.2018	6	75	N	380
Adventfjorden	IsA	14.07.2018	7	115	AF	384
Adventfjorden	IsA	14.07.2018	7	115	AM	128
Adventfjorden	IsA	14.07.2018	7	115	C1	1152
Adventfjorden	IsA	14.07.2018	7	115	C2	3200
Adventfjorden	IsA	14.07.2018	7	115	C3	3328
Adventfjorden	IsA	14.07.2018	7	115	C4	1408
Adventfjorden	IsA	14.07.2018	7	115	C5	1536
Adventfjorden	IsA	14.07.2018	7	115	N	1408
Adventfjorden	IsA	18.08.2018	8	75	AF	252.1
Adventfjorden	IsA	18.08.2018	8	75	AM	0
Adventfjorden	IsA	18.08.2018	8	75	C1	2100.8
Adventfjorden	IsA	18.08.2018	8	75	C2	2437
Adventfjorden	IsA	18.08.2018	8	75	C3	2605
Adventfjorden	IsA	18.08.2018	8	75	C4	1596.7
Adventfjorden	IsA	18.08.2018	8	75	C5	1176.5
Adventfjorden	IsA	18.08.2018	8	75	N	12130
Adventfjorden	IsA	17.09.2018	9	70	AF	435.7
Adventfjorden	IsA	17.09.2018	9	70	AM	87.1
Adventfjorden	IsA	17.09.2018	9	70	C1	6535.9
Adventfjorden	IsA	17.09.2018	9	70	C2	8366
Adventfjorden	IsA	17.09.2018	9	70	C3	10544.7
Adventfjorden	IsA	17.09.2018	9	70	C4	3921.6
Adventfjorden	IsA	17.09.2018	9	70	C5	958.6
Adventfjorden	IsA	17.09.2018	9	70	N	9150
Adventfjorden	IsA	15.10.2018	10	75	AF	250
Adventfjorden	IsA	15.10.2018	10	75	AM	0
Adventfjorden	IsA	15.10.2018	10	75	C1	1568.6
Adventfjorden	IsA	15.10.2018	10	75	C2	1764.7
Adventfjorden	IsA	15.10.2018	10	75	C3	1911.8
Adventfjorden	IsA	15.10.2018	10	75	C4	833.4
Adventfjorden	IsA	15.10.2018	10	75	C5	800
Adventfjorden	IsA	15.10.2018	10	75	N	1600
Adventfjorden	IsA	15.11.2018	11	58	AF	156.9
Adventfjorden	IsA	15.11.2018	11	58	AM	39.2
Adventfjorden	IsA	15.11.2018	11	58	C1	1647.1
Adventfjorden	IsA	15.11.2018	11	58	C2	2352.9
Adventfjorden	IsA	15.11.2018	11	58	C3	4941.2
Adventfjorden	IsA	15.11.2018	11	58	C4	3137.3
Adventfjorden	IsA	15.11.2018	11	58	C5	627.5
Adventfjorden	IsA	15.11.2018	11	58	N	1240
Adventfjorden	IsA	10.12.2018	12	70	AF	200
Adventfjorden	IsA	10.12.2018	12	70	AM	0
Adventfjorden	IsA	10.12.2018	12	70	C1	0
Adventfjorden	IsA	10.12.2018	12	70	C2	280
Adventfjorden	IsA	10.12.2018	12	70	C3	1940
Adventfjorden	IsA	10.12.2018	12	70	C4	2360
Adventfjorden	IsA	10.12.2018	12	70	C5	660
Adventfjorden	IsA	10.12.2018	12	70	N	0
Adventfjorden	IsA	15.01.2019	13	75	AF	32
Adventfjorden	IsA	15.01.2019	13	75	AM	0
Adventfjorden	IsA	15.01.2019	13	75	C1	0
Adventfjorden	IsA	15.01.2019	13	75	C2	0
Adventfjorden	IsA	15.01.2019	13	75	C3	448
Adventfjorden	IsA	15.01.2019	13	75	C4	1376
Adventfjorden	IsA	15.01.2019	13	75	C5	448
Adventfjorden	IsA	15.01.2019	13	75	N	0
Adventfjorden	IsA	15.02.2019	14	75	AF	0
Adventfjorden	IsA	15.02.2019	14	75	AM	80
Adventfjorden	IsA	15.02.2019	14	75	C1	0
Adventfjorden	IsA	15.02.2019	14	75	C2	0
Adventfjorden	IsA	15.02.2019	14	75	C3	1088
Adventfjorden	IsA	15.02.2019	14	75	C4	1520
Adventfjorden	IsA	15.02.2019	14	75	C5	960
Adventfjorden	IsA	15.02.2019	14	75	N	0
Billefjord	BAB	15.05.2019	5	170	AF	800
Billefjord	BAB	15.05.2019	5	170	AM	288
Billefjord	BAB	15.05.2019	5	170	C1	0
Billefjord	BAB	15.05.2019	5	170	C2	0
Billefjord	BAB	15.05.2019	5	170	C3	96
Billefjord	BAB	15.05.2019	5	170	C4	480
Billefjord	BAB	15.05.2019	5	170	C5	1120
Billefjord	BAB	15.05.2019	5	170	N	704
Billefjord	BAB	15.07.2019	7	180	AF	1614
Billefjord	BAB	15.07.2019	7	180	AM	1614
Billefjord	BAB	15.07.2019	7	180	C1	3229
Billefjord	BAB	15.07.2019	7	180	C2	10496
Billefjord	BAB	15.07.2019	7	180	C3	15744
Billefjord	BAB	15.07.2019	7	180	C4	6055
Billefjord	BAB	15.07.2019	7	180	C5	3229
Billefjord	BAB	15.07.2019	7	180	N	176
Billefjord	BAB	15.08.2019	8	180	AF	4589
Billefjord	BAB	15.08.2019	8	180	AM	1147
Billefjord	BAB	15.08.2019	8	180	C1	0
Billefjord	BAB	15.08.2019	8	180	C2	3442
Billefjord	BAB	15.08.2019	8	180	C3	30404
Billefjord	BAB	15.08.2019	8	180	C4	16062
Billefjord	BAB	15.08.2019	8	180	C5	7457
Billefjord	BAB	15.08.2019	8	180	N	0
Billefjord	BAB	11.11.2019	11	180	AF	4608
Billefjord	BAB	11.11.2019	11	180	AM	0
Billefjord	BAB	11.11.2019	11	180	C1	256
Billefjord	BAB	11.11.2019	11	180	C2	1792
Billefjord	BAB	11.11.2019	11	180	C3	24832
Billefjord	BAB	11.11.2019	11	180	C4	15360
Billefjord	BAB	11.11.2019	11	180	C5	6144
Billefjord	BAB	11.11.2019	11	180	N	0
