# Supplementary material for: Seasonal dynamics and life histories of three sympatric species of Pseudocalanus in two Svalbard fjords
Source: J Plankton Res. 2021 Mar 10;43(2):209–23. doi: 10.1093/plankt/fbab007 (PMC8355481; doi:10.1093/plankt/fbab007)
Supplement: Supplementary_table_3_fbab007 [file supplementary_table_3_fbab007.xlsx]

## Sheet: Suppl_table_2
Supplementary Table 3. Lengths and weight of Pseudocalanus spp. individuals in Billefjorden and Adventfjorden
Station	Date	Length (µm)	Weight (µg)	Stage	Species
BAB	11.11.2019	802.36	6.78	AF	acuspes
BAB	11.11.2019	850.71	7.96	AF	acuspes
BAB	11.11.2019	852.86	8.01	AF	acuspes
BAB	11.11.2019	859.42	8.18	AF	acuspes
BAB	11.11.2019	891.28	9.04	AF	acuspes
BAB	11.11.2019	917.36	9.79	AF	acuspes
BAB	11.11.2019	930.58	10.18	AF	acuspes
BAB	11.11.2019	932.99	10.25	AF	acuspes
BAB	11.11.2019	943.41	10.57	AF	acuspes
BAB	11.11.2019	944.86	10.61	AF	acuspes
BAB	11.11.2019	954.39	10.91	AF	acuspes
BAB	11.11.2019	975.2	11.57	AF	acuspes
BAB	11.11.2019	1000	12.42	AF	minutus
BAB	11.11.2019	1084.51	15.48	AF	moultoni
BAB	11.11.2019	1177.43	19.39	AF	moultoni
BAB	11.11.2019	874.91	8.59	AF	moultoni
BAB	11.11.2019	900.39	9.3	AF	moultoni
BAB	11.11.2019	900.61	9.3	AF	moultoni
BAB	11.11.2019	912.1	9.63	AF	moultoni
BAB	11.11.2019	915.21	9.72	AF	moultoni
BAB	11.11.2019	916.11	9.75	AF	moultoni
BAB	11.11.2019	948.65	10.73	AF	moultoni
BAB	11.11.2019	953.68	10.88	AF	moultoni
BAB	11.11.2019	970.25	11.41	AF	moultoni
BAB	11.11.2019	380.76	0.88	C1	acuspes
BAB	11.11.2019	450.78	1.4	C2	acuspes
BAB	11.11.2019	466.51	1.53	C2	acuspes
BAB	11.11.2019	469.9	1.57	C2	acuspes
BAB	11.11.2019	472.95	1.59	C2	acuspes
BAB	11.11.2019	500.56	1.86	C2	acuspes
BAB	11.11.2019	511.3	1.97	C2	acuspes
BAB	11.11.2019	457.55	1.46	C2	minutus
BAB	11.11.2019	526.39	2.14	C2	minutus
BAB	11.11.2019	482.87	1.69	C2	moultoni
BAB	11.11.2019	488.99	1.75	C2	moultoni
BAB	11.11.2019	498.34	1.84	C2	moultoni
BAB	11.11.2019	558.41	2.51	C3	acuspes
BAB	11.11.2019	560.87	2.54	C3	acuspes
BAB	11.11.2019	566.49	2.61	C3	acuspes
BAB	11.11.2019	578.47	2.77	C3	acuspes
BAB	11.11.2019	581.63	2.81	C3	acuspes
BAB	11.11.2019	593.77	2.97	C3	acuspes
BAB	11.11.2019	599.12	3.05	C3	acuspes
BAB	11.11.2019	600.6	3.07	C3	acuspes
BAB	11.11.2019	603.57	3.11	C3	acuspes
BAB	11.11.2019	615.06	3.27	C3	acuspes
BAB	11.11.2019	617.55	3.31	C3	acuspes
BAB	11.11.2019	630.1	3.5	C3	acuspes
BAB	11.11.2019	568.98	2.64	C3	moultoni
BAB	11.11.2019	663.4	4.03	C4	acuspes
BAB	11.11.2019	666.26	4.07	C4	acuspes
BAB	11.11.2019	679.32	4.3	C4	acuspes
BAB	11.11.2019	688.81	4.46	C4	acuspes
BAB	11.11.2019	700.59	4.68	C4	acuspes
BAB	11.11.2019	712.91	4.9	C4	acuspes
BAB	11.11.2019	721.74	5.07	C4	acuspes
BAB	11.11.2019	735.58	5.34	C4	acuspes
BAB	11.11.2019	780.07	6.28	C4	acuspes
BAB	11.11.2019	812.28	7.01	C4	minutus
BAB	11.11.2019	470.23	1.57	C4	moultoni
BAB	11.11.2019	656.11	3.91	C4	moultoni
BAB	11.11.2019	707.77	4.81	C4	moultoni
BAB	11.11.2019	740.62	5.44	C4	moultoni
BAB	11.11.2019	808.33	6.92	C5	acuspes
BAB	11.11.2019	831.44	7.47	C5	acuspes
BAB	11.11.2019	1004	12.53	C5	minutus
BAB	11.11.2019	1063.94	14.69	C5	minutus
BAB	11.11.2019	1087.78	15.61	C5	minutus
BAB	11.11.2019	1202.47	20.54	C5	minutus
BAB	11.11.2019	959.6	11.07	C5	minutus
BAB	11.11.2019	727.6	5.19	C5	moultoni
BAB	11.11.2019	770.48	6.07	C5	moultoni
BAB	11.11.2019	785.21	6.39	C5	moultoni
BAB	11.11.2019	786.71	6.42	C5	moultoni
BAB	11.11.2019	799.27	6.71	C5	moultoni
BAB	11.11.2019	818.88	7.17	C5	moultoni
BAB	11.11.2020	619.91	3.34	C3	NA
BAB	11.11.2020	659.38	3.96	C4	NA
BAB	11.11.2020	915.15	9.72	C5	NA
BAB	15.05.2019	1050	12.53	AF	acuspes
BAB	15.05.2019	1133	17.33	AF	acuspes
BAB	15.05.2019	1053.02	14.28	AF	acuspes
BAB	15.05.2019	1076.58	15.17	AF	acuspes
BAB	15.05.2019	1078.88	15.26	AF	acuspes
BAB	15.05.2019	1089.96	15.69	AF	acuspes
BAB	15.05.2019	1104.33	16.43	AF	acuspes
BAB	15.05.2019	1119.34	16.88	AF	acuspes
BAB	15.05.2019	1127.97	17.24	AF	acuspes
BAB	15.05.2019	1153.6	18.33	AF	acuspes
BAB	15.05.2019	1209.23	20.86	AF	acuspes
BAB	15.05.2019	1213.64	21.07	AF	acuspes
BAB	15.05.2019	1233.68	22.04	AF	acuspes
BAB	15.05.2019	975.84	11.59	AF	acuspes
BAB	15.05.2019	1000	12.42	AF	minutus
BAB	15.05.2019	1133	17.33	AF	minutus
BAB	15.05.2019	1108.33	16.43	AF	minutus
BAB	15.05.2019	1252.59	22.97	AF	minutus
BAB	15.05.2019	940.82	10.49	AF	minutus
BAB	15.05.2019	1030.86	13.47	AF	moultoni
BAB	15.05.2019	755.7	5.75	AM	acuspes
BAB	15.05.2019	821.05	7.22	AM	acuspes
BAB	15.05.2019	866.73	8.38	AM	acuspes
BAB	15.05.2019	895.56	9.16	AM	acuspes
BAB	15.05.2019	923.45	9.97	AM	acuspes
BAB	15.05.2019	924.16	9.99	AM	acuspes
BAB	15.05.2019	927.78	10.09	AM	acuspes
BAB	15.05.2019	869.44	8.45	AM	minutus
BAB	15.05.2019	864.91	8.33	AM	moultoni
BAB	15.05.2019	600.65	3.07	C3	acuspes
BAB	15.05.2019	686.36	4.42	C3	moultoni
BAB	15.05.2019	640.11	3.65	C4	acuspes
BAB	15.05.2019	697.63	4.62	C4	acuspes
BAB	15.05.2019	717.95	5	C4	acuspes
BAB	15.05.2019	719.18	5.02	C4	acuspes
BAB	15.05.2019	726.58	5.17	C4	acuspes
BAB	15.05.2019	751.36	5.66	C4	acuspes
BAB	15.05.2019	756.02	5.76	C4	acuspes
BAB	15.05.2019	771.56	6.09	C4	acuspes
BAB	15.05.2019	781.22	6.3	C4	acuspes
BAB	15.05.2019	711.83	4.88	C4	moultoni
BAB	15.05.2019	751.61	5.67	C4	moultoni
BAB	15.05.2019	810.66	6.97	C4	moultoni
BAB	15.05.2019	766.59	5.98	C5	acuspes
BAB	15.05.2019	844.87	7.81	C5	acuspes
BAB	15.05.2019	849.11	7.92	C5	acuspes
BAB	15.05.2019	879.5	8.72	C5	acuspes
BAB	15.05.2019	902.38	9.35	C5	acuspes
BAB	15.05.2019	916.67	9.77	C5	acuspes
BAB	15.05.2019	926.97	10.07	C5	acuspes
BAB	15.05.2019	950.26	10.78	C5	acuspes
BAB	15.05.2019	952.2	10.84	C5	acuspes
BAB	15.05.2019	989.21	12.03	C5	acuspes
BAB	15.05.2019	992.62	12.15	C5	acuspes
BAB	15.05.2019	994.26	12.2	C5	acuspes
BAB	15.05.2019	1003.86	12.53	C5	minutus
BAB	15.05.2019	849.81	7.94	C5	minutus
BAB	15.05.2019	924.93	10.01	C5	minutus
BAB	15.05.2019	845.05	7.81	C5	moultoni
BAB	15.05.2019	859.76	8.19	C5	moultoni
BAB	15.05.2019	892.69	9.08	C5	moultoni
BAB	15.05.2019	894.15	9.12	C5	moultoni
BAB	15.05.2019	944.06	10.59	C5	moultoni
BAB	15.05.2019	301.93	0.47	N	acuspes
BAB	15.05.2019	301.93	0.47	N	acuspes
BAB	15.05.2019	309.21	0.5	N	acuspes
BAB	15.05.2019	325.81	0.57	N	acuspes
BAB	15.05.2019	325.81	0.57	N	acuspes
BAB	15.05.2019	413.37	1.1	N	acuspes
BAB	15.05.2019	318.02	0.54	N	minutus
BAB	15.05.2019	328.06	0.59	N	minutus
BAB	15.05.2019	328.06	0.59	N	minutus
BAB	15.05.2019	329.68	0.59	N	minutus
BAB	15.05.2019	342.43	0.66	N	minutus
BAB	15.05.2019	342.43	0.66	N	minutus
BAB	15.05.2019	342.43	0.66	N	minutus
BAB	15.05.2019	362.04	0.77	N	minutus
BAB	15.05.2019	362.04	0.77	N	minutus
BAB	15.05.2019	413.37	1.1	N	minutus
BAB	15.05.2020	825.18	7.32	AF	NA
BAB	15.05.2020	910.15	9.58	AF	NA
BAB	15.05.2020	930.58	10.18	AF	NA
BAB	15.05.2020	963.35	11.19	AF	NA
BAB	15.05.2020	467.5	1.54	C2	NA
BAB	15.05.2020	607.28	3.16	C3	NA
BAB	15.05.2020	607.53	3.16	C3	NA
BAB	15.05.2020	624.25	3.41	C3	NA
BAB	15.05.2020	687.52	4.44	C4	NA
BAB	15.05.2020	700.08	4.67	C4	NA
BAB	15.05.2020	747.18	5.58	C4	NA
BAB	15.05.2020	1000.8	12.44	C5	NA
BAB	15.05.2020	1083.14	15.43	C5	NA
BAB	15.05.2020	1136.53	17.6	C5	NA
BAB	15.07.2019	911.52	9.62	AF	acuspes
BAB	15.07.2019	945.95	10.64	AF	acuspes
BAB	15.07.2019	954.18	10.9	AF	acuspes
BAB	15.07.2019	972.05	11.47	AF	acuspes
BAB	15.07.2019	908.88	9.54	AF	NA
BAB	15.07.2019	1035.78	13.65	AF	NA
BAB	15.07.2019	874.86	8.59	AF	NA
BAB	15.07.2019	933.12	10.25	AF	NA
BAB	15.07.2019	859.72	8.19	AM	acuspes
BAB	15.07.2019	702.08	4.7	AM	moultoni
BAB	15.07.2019	967.51	11.32	AM	moultoni
BAB	15.07.2019	810.03	6.96	AM	NA
BAB	15.07.2019	366.83	0.79	C1	acuspes
BAB	15.07.2019	381.76	0.89	C1	acuspes
BAB	15.07.2019	393.74	0.96	C1	acuspes
BAB	15.07.2019	409.9	1.08	C1	acuspes
BAB	15.07.2019	419.06	1.14	C1	acuspes
BAB	15.07.2019	419.06	1.14	C1	minutus
BAB	15.07.2019	464.94	1.52	C1	moultoni
BAB	15.07.2019	459.51	1.47	C2	acuspes
BAB	15.07.2019	485.72	1.71	C2	acuspes
BAB	15.07.2019	499.29	1.85	C2	acuspes
BAB	15.07.2019	506.5	1.92	C2	acuspes
BAB	15.07.2019	511.9	1.98	C2	acuspes
BAB	15.07.2019	515.03	2.01	C2	acuspes
BAB	15.07.2019	516.56	2.03	C2	acuspes
BAB	15.07.2019	524.58	2.12	C2	acuspes
BAB	15.07.2019	525.46	2.13	C2	acuspes
BAB	15.07.2019	528.71	2.16	C2	acuspes
BAB	15.07.2019	531.94	2.2	C2	acuspes
BAB	15.07.2019	533.91	2.22	C2	acuspes
BAB	15.07.2019	535.61	2.24	C2	acuspes
BAB	15.07.2019	539.93	2.29	C2	acuspes
BAB	15.07.2019	544.42	2.34	C2	acuspes
BAB	15.07.2019	549.22	2.4	C2	acuspes
BAB	15.07.2019	585.76	2.86	C2	acuspes
BAB	15.07.2019	523.04	2.1	C2	moultoni
BAB	15.07.2019	531.09	2.19	C2	moultoni
BAB	15.07.2019	553.82	2.46	C2	moultoni
BAB	15.07.2019	538.13	2.27	C2	NA
BAB	15.07.2019	432.01	1.24	C2	NA
BAB	15.07.2019	467.84	1.55	C2	NA
BAB	15.07.2019	645	3.73	C3	acuspes
BAB	15.07.2019	551.24	2.42	C3	acuspes
BAB	15.07.2019	571.89	2.68	C3	acuspes
BAB	15.07.2019	601.01	3.07	C3	acuspes
BAB	15.07.2019	605.45	3.13	C3	acuspes
BAB	15.07.2019	606.93	3.16	C3	acuspes
BAB	15.07.2019	607.71	3.17	C3	acuspes
BAB	15.07.2019	609.67	3.19	C3	acuspes
BAB	15.07.2019	614.05	3.26	C3	acuspes
BAB	15.07.2019	621.95	3.37	C3	acuspes
BAB	15.07.2019	622.82	3.39	C3	acuspes
BAB	15.07.2019	625.38	3.43	C3	acuspes
BAB	15.07.2019	628.05	3.47	C3	acuspes
BAB	15.07.2019	630.49	3.5	C3	acuspes
BAB	15.07.2019	632.17	3.53	C3	acuspes
BAB	15.07.2019	633.68	3.55	C3	acuspes
BAB	15.07.2019	638.28	3.62	C3	acuspes
BAB	15.07.2019	638.83	3.63	C3	acuspes
BAB	15.07.2019	639.91	3.65	C3	acuspes
BAB	15.07.2019	648.8	3.79	C3	acuspes
BAB	15.07.2019	652.47	3.85	C3	acuspes
BAB	15.07.2019	676.4	4.25	C3	acuspes
BAB	15.07.2019	685.11	4.4	C3	acuspes
BAB	15.07.2019	690.65	4.5	C3	acuspes
BAB	15.07.2019	693.89	4.55	C3	acuspes
BAB	15.07.2019	709.68	4.84	C3	minutus
BAB	15.07.2019	564.16	2.58	C3	moultoni
BAB	15.07.2019	633.64	3.55	C3	moultoni
BAB	15.07.2019	644.51	3.72	C3	moultoni
BAB	15.07.2019	658.9	3.95	C3	moultoni
BAB	15.07.2019	656.57	3.91	C3	NA
BAB	15.07.2019	742.52	5.48	C3	NA
BAB	15.07.2019	551.08	2.42	C3	NA
BAB	15.07.2019	573.68	2.7	C3	NA
BAB	15.07.2019	576.74	2.74	C3	NA
BAB	15.07.2019	683.25	4.37	C4	acuspes
BAB	15.07.2019	716.35	4.97	C4	acuspes
BAB	15.07.2019	739.34	5.42	C4	acuspes
BAB	15.07.2019	744.71	5.53	C4	acuspes
BAB	15.07.2019	772.65	6.11	C4	acuspes
BAB	15.07.2019	844.16	7.79	C4	minutus
BAB	15.07.2019	730	5.23	C4	moultoni
BAB	15.07.2019	693.7	4.55	C4	moultoni
BAB	15.07.2019	707.37	4.8	C4	moultoni
BAB	15.07.2019	717.35	4.99	C4	moultoni
BAB	15.07.2019	733.23	5.3	C4	moultoni
BAB	15.07.2019	730.94	5.25	C4	NA
BAB	15.07.2019	675.67	4.23	C4	NA
BAB	15.07.2019	735.27	5.34	C4	NA
BAB	15.07.2019	737.84	5.39	C4	NA
BAB	15.07.2019	810.51	6.97	C5	acuspes
BAB	15.07.2019	916.78	9.77	C5	acuspes
BAB	15.07.2019	1003.92	12.53	C5	minutus
BAB	15.07.2019	1043.69	13.94	C5	minutus
BAB	15.07.2019	1096.59	15.96	C5	minutus
BAB	15.07.2019	1126.1	17.16	C5	minutus
BAB	15.07.2019	1190.82	20	C5	minutus
BAB	15.07.2019	887.24	8.93	C5	minutus
BAB	15.07.2019	788.55	6.47	C5	moultoni
BAB	15.07.2019	833.08	7.52	C5	moultoni
BAB	15.07.2019	880.14	8.74	C5	NA
BAB	15.07.2019	974.66	11.55	C5	NA
BAB	15.07.2019	325.81	0.57	N	acuspes
BAB	15.08.2019	809.52	6.95	AF	acuspes
BAB	15.08.2019	822.24	7.25	AF	acuspes
BAB	15.08.2019	853.66	8.03	AF	acuspes
BAB	15.08.2019	857.14	8.12	AF	acuspes
BAB	15.08.2019	858.68	8.16	AF	acuspes
BAB	15.08.2019	871.1	8.49	AF	acuspes
BAB	15.08.2019	883.78	8.84	AF	acuspes
BAB	15.08.2019	894.19	9.12	AF	acuspes
BAB	15.08.2019	906.23	9.46	AF	acuspes
BAB	15.08.2019	912.36	9.64	AF	acuspes
BAB	15.08.2019	924.31	9.99	AF	acuspes
BAB	15.08.2019	987.59	11.98	AF	acuspes
BAB	15.08.2019	1235.85	22.14	AF	minutus
BAB	15.08.2019	1303.62	25.63	AF	minutus
BAB	15.08.2019	1161.78	18.69	AF	moultoni
BAB	15.08.2019	807.82	6.91	AF	moultoni
BAB	15.08.2019	839.7	7.68	AF	moultoni
BAB	15.08.2019	893.28	9.1	AF	moultoni
BAB	15.08.2019	908.6	9.53	AF	moultoni
BAB	15.08.2019	908.66	9.53	AF	moultoni
BAB	15.08.2019	915.01	9.72	AF	moultoni
BAB	15.08.2019	916.81	9.77	AF	moultoni
BAB	15.08.2019	933.72	10.27	AF	moultoni
BAB	15.08.2019	941.56	10.51	AF	moultoni
BAB	15.08.2019	953.01	10.86	AF	moultoni
BAB	15.08.2019	993.5	12.18	AF	moultoni
BAB	15.08.2019	776.07	6.19	AM	acuspes
BAB	15.08.2019	520	2.07	C2	acuspes
BAB	15.08.2019	405.12	1.04	C2	acuspes
BAB	15.08.2019	446.02	1.36	C2	acuspes
BAB	15.08.2019	462.11	1.5	C2	acuspes
BAB	15.08.2019	475.05	1.61	C2	acuspes
BAB	15.08.2019	490.41	1.76	C2	acuspes
BAB	15.08.2019	498.8	1.84	C2	acuspes
BAB	15.08.2019	488.03	1.74	C2	moultoni
BAB	15.08.2019	486.19	1.72	C3	acuspes
BAB	15.08.2019	520.85	2.08	C3	acuspes
BAB	15.08.2019	527.85	2.15	C3	acuspes
BAB	15.08.2019	539.71	2.29	C3	acuspes
BAB	15.08.2019	540.95	2.3	C3	acuspes
BAB	15.08.2019	557.08	2.5	C3	acuspes
BAB	15.08.2019	572.11	2.68	C3	acuspes
BAB	15.08.2019	575.71	2.73	C3	acuspes
BAB	15.08.2019	577.92	2.76	C3	acuspes
BAB	15.08.2019	586.61	2.87	C3	acuspes
BAB	15.08.2019	587.64	2.89	C3	acuspes
BAB	15.08.2019	588.93	2.91	C3	acuspes
BAB	15.08.2019	596.25	3.01	C3	acuspes
BAB	15.08.2019	596.52	3.01	C3	acuspes
BAB	15.08.2019	596.52	3.01	C3	acuspes
BAB	15.08.2019	599.63	3.05	C3	acuspes
BAB	15.08.2019	602.8	3.1	C3	acuspes
BAB	15.08.2019	603.12	3.1	C3	acuspes
BAB	15.08.2019	604.34	3.12	C3	acuspes
BAB	15.08.2019	607.03	3.16	C3	acuspes
BAB	15.08.2019	629.11	3.48	C3	acuspes
BAB	15.08.2019	556.28	2.49	C3	moultoni
BAB	15.08.2019	586.74	2.88	C3	moultoni
BAB	15.08.2019	656.67	3.92	C4	acuspes
BAB	15.08.2019	666.13	4.07	C4	acuspes
BAB	15.08.2019	692.17	4.52	C4	acuspes
BAB	15.08.2019	692.94	4.54	C4	acuspes
BAB	15.08.2019	702.46	4.71	C4	acuspes
BAB	15.08.2019	706.55	4.79	C4	acuspes
BAB	15.08.2019	725.55	5.15	C4	acuspes
BAB	15.08.2019	734.29	5.32	C4	acuspes
BAB	15.08.2019	704.49	4.75	C4	minutus
BAB	15.08.2019	705.07	4.76	C4	moultoni
BAB	15.08.2019	755.62	5.75	C4	moultoni
BAB	15.08.2019	814.41	7.06	C4	moultoni
BAB	15.08.2019	1047.53	14.08	C5	minutus
BAB	15.08.2019	1109.09	16.46	C5	minutus
BAB	15.08.2019	946.51	10.66	C5	minutus
BAB	15.08.2019	990.62	12.08	C5	minutus
BAB	15.08.2019	774.46	6.15	C5	moultoni
BAB	15.08.2019	781.97	6.32	C5	moultoni
BAB	15.08.2019	794.24	6.59	C5	moultoni
BAB	15.08.2019	802.84	6.79	C5	moultoni
BAB	15.08.2019	802.9	6.79	C5	moultoni
BAB	15.08.2019	808.02	6.91	C5	moultoni
IsA	11.05.2018	1013.34	12.85	AF	acuspes
IsA	11.05.2018	1048.97	14.13	AF	acuspes
IsA	11.05.2018	1059.11	14.5	AF	acuspes
IsA	11.05.2018	1066.16	14.77	AF	acuspes
IsA	11.05.2018	1074.22	15.08	AF	acuspes
IsA	11.05.2018	1075.53	15.08	AF	acuspes
IsA	11.05.2018	1075.53	15.08	AF	acuspes
IsA	11.05.2018	1087.7	15.61	AF	acuspes
IsA	11.05.2018	1103.84	16.25	AF	acuspes
IsA	11.05.2018	1108.75	16.45	AF	acuspes
IsA	11.05.2018	1109.66	16.48	AF	acuspes
IsA	11.05.2018	1130.11	17.33	AF	acuspes
IsA	11.05.2018	1148.8	18.13	AF	acuspes
IsA	11.05.2018	1156.78	18.47	AF	acuspes
IsA	11.05.2018	1157.64	18.47	AF	acuspes
IsA	11.05.2018	1162.21	18.71	AF	acuspes
IsA	11.05.2018	1173.89	19.23	AF	acuspes
IsA	11.05.2018	1183.02	19.64	AF	acuspes
IsA	11.05.2018	1185.84	19.77	AF	acuspes
IsA	11.05.2018	1190.48	19.77	AF	acuspes
IsA	11.05.2018	1190.48	19.77	AF	acuspes
IsA	11.05.2018	1196.48	20.26	AF	acuspes
IsA	11.05.2018	1206.9	20.54	AF	acuspes
IsA	11.05.2018	1236.72	22.19	AF	acuspes
IsA	11.05.2018	1287.66	24.78	AF	acuspes
IsA	11.05.2018	944.17	10.59	AF	acuspes
IsA	11.05.2018	990.07	12.06	AF	acuspes
IsA	11.05.2018	1037.62	13.71	AF	minutus
IsA	11.05.2018	1194.12	20.15	AF	minutus
IsA	11.05.2018	892	9.06	AF	moultoni
IsA	11.05.2018	1067.32	14.8	AF	moultoni
IsA	11.05.2018	1198.8	20.37	AF	moultoni
IsA	11.05.2018	878.59	8.69	AF	moultoni
IsA	11.05.2018	955.99	10.96	AF	moultoni
IsA	11.05.2018	970.84	11.43	AF	moultoni
IsA	11.05.2018	975.06	11.57	AF	moultoni
IsA	11.05.2018	1247.95	22.19	AF	NA
IsA	11.05.2018	678.2	4.28	AM	acuspes
IsA	11.05.2018	747.13	5.55	AM	acuspes
IsA	11.05.2018	828.8	7.41	AM	acuspes
IsA	11.05.2018	829.23	7.41	AM	acuspes
IsA	11.05.2018	837.44	7.62	AM	acuspes
IsA	11.05.2018	837.96	7.64	AM	acuspes
IsA	11.05.2018	853.86	8.04	AM	acuspes
IsA	11.05.2018	864.79	8.33	AM	acuspes
IsA	11.05.2018	881.99	8.79	AM	acuspes
IsA	11.05.2018	886.7	8.91	AM	acuspes
IsA	11.05.2018	903.12	9.36	AM	acuspes
IsA	11.05.2018	809.37	6.94	AM	moultoni
IsA	11.05.2018	878.49	8.67	AM	moultoni
IsA	11.05.2018	936.95	10.37	AM	moultoni
IsA	11.05.2018	936.95	10.37	AM	NA
IsA	11.05.2018	549.48	2.4	C2	moultoni
IsA	11.05.2018	571.41	2.68	C2	moultoni
IsA	11.05.2018	635.08	3.57	C2	moultoni
IsA	11.05.2018	673.23	4.18	C3	acuspes
IsA	11.05.2018	762.39	5.89	C4	acuspes
IsA	11.05.2018	777.02	6.21	C4	acuspes
IsA	11.05.2018	812.81	7.01	C5	acuspes
IsA	11.05.2018	829.23	7.41	C5	acuspes
IsA	11.05.2018	862.07	8.19	C5	acuspes
IsA	11.05.2018	868.45	8.42	C5	acuspes
IsA	11.05.2018	878.49	8.67	C5	acuspes
IsA	11.05.2018	886.54	8.91	C5	acuspes
IsA	11.05.2018	919.54	9.82	C5	acuspes
IsA	11.05.2018	949.7	10.76	C5	acuspes
IsA	11.05.2018	985.22	11.9	C5	acuspes
IsA	11.05.2018	1028.56	13.39	C5	moultoni
IsA	11.05.2018	1034.82	13.61	C5	moultoni
IsA	11.05.2018	718.62	5.01	C5	moultoni
IsA	11.05.2018	777.56	6.22	C5	moultoni
IsA	11.05.2018	802.36	6.78	C5	moultoni
IsA	11.05.2018	831.36	7.47	C5	moultoni
IsA	14.07.2018	887.84	8.95	AF	moultoni
IsA	14.07.2018	984.09	11.86	AF	moultoni
IsA	14.07.2018	812.25	7.01	AM	acuspes
IsA	14.07.2018	829.23	7.41	AM	acuspes
IsA	14.07.2018	324.74	0.57	C1	acuspes
IsA	14.07.2018	338.82	0.64	C1	acuspes
IsA	14.07.2018	361.25	0.75	C1	acuspes
IsA	14.07.2018	361.25	0.75	C1	acuspes
IsA	14.07.2018	377.67	0.84	C1	acuspes
IsA	14.07.2018	394.09	0.97	C1	acuspes
IsA	14.07.2018	394.75	0.97	C1	acuspes
IsA	14.07.2018	393.83	0.97	C1	minutus
IsA	14.07.2018	361.62	0.76	C1	moultoni
IsA	14.07.2018	361.73	0.76	C1	moultoni
IsA	14.07.2018	384.33	0.9	C1	moultoni
IsA	14.07.2018	393.63	0.96	C1	moultoni
IsA	14.07.2018	401.26	1.02	C1	moultoni
IsA	14.07.2018	412.38	1.09	C1	moultoni
IsA	14.07.2018	283.61	0.39	C1	NA
IsA	14.07.2018	351.05	0.7	C1	NA
IsA	14.07.2018	374.61	0.84	C1	NA
IsA	14.07.2018	443.35	1.3	C2	acuspes
IsA	14.07.2018	451.56	1.4	C2	acuspes
IsA	14.07.2018	467.98	1.55	C2	acuspes
IsA	14.07.2018	467.98	1.55	C2	acuspes
IsA	14.07.2018	471.47	1.58	C2	acuspes
IsA	14.07.2018	483.44	1.69	C2	acuspes
IsA	14.07.2018	484.4	1.69	C2	acuspes
IsA	14.07.2018	484.4	1.69	C2	acuspes
IsA	14.07.2018	484.4	1.69	C2	acuspes
IsA	14.07.2018	486.84	1.73	C2	acuspes
IsA	14.07.2018	489.16	1.75	C2	acuspes
IsA	14.07.2018	492.08	1.78	C2	acuspes
IsA	14.07.2018	492.7	1.78	C2	acuspes
IsA	14.07.2018	500.82	1.86	C2	acuspes
IsA	14.07.2018	500.82	1.86	C2	acuspes
IsA	14.07.2018	502.02	1.88	C2	acuspes
IsA	14.07.2018	509.03	1.94	C2	acuspes
IsA	14.07.2018	515.61	2.02	C2	acuspes
IsA	14.07.2018	519.81	2.06	C2	acuspes
IsA	14.07.2018	521.63	2.08	C2	acuspes
IsA	14.07.2018	535.03	2.23	C2	acuspes
IsA	14.07.2018	525.71	2.13	C2	minutus
IsA	14.07.2018	418.72	1.11	C2	moultoni
IsA	14.07.2018	480.61	1.67	C2	moultoni
IsA	14.07.2018	486.97	1.73	C2	moultoni
IsA	14.07.2018	492.02	1.78	C2	moultoni
IsA	14.07.2018	501.73	1.87	C2	moultoni
IsA	14.07.2018	518.81	2.05	C2	moultoni
IsA	14.07.2018	412.85	1.1	C2	NA
IsA	14.07.2018	447.67	1.37	C2	NA
IsA	14.07.2018	482.13	1.68	C2	NA
IsA	14.07.2018	505.42	1.91	C3	acuspes
IsA	14.07.2018	517.24	2.03	C3	acuspes
IsA	14.07.2018	534.86	2.23	C3	acuspes
IsA	14.07.2018	542.04	2.32	C3	acuspes
IsA	14.07.2018	550.08	2.4	C3	acuspes
IsA	14.07.2018	558.81	2.52	C3	acuspes
IsA	14.07.2018	565.84	2.6	C3	acuspes
IsA	14.07.2018	566.5	2.61	C3	acuspes
IsA	14.07.2018	568.52	2.64	C3	acuspes
IsA	14.07.2018	574.68	2.72	C3	acuspes
IsA	14.07.2018	587.48	2.89	C3	acuspes
IsA	14.07.2018	594.91	2.99	C3	acuspes
IsA	14.07.2018	595.24	2.99	C3	acuspes
IsA	14.07.2018	607.55	3.17	C3	acuspes
IsA	14.07.2018	607.55	3.17	C3	acuspes
IsA	14.07.2018	615.53	3.28	C3	acuspes
IsA	14.07.2018	615.76	3.28	C3	acuspes
IsA	14.07.2018	619.87	3.34	C3	acuspes
IsA	14.07.2018	620.01	3.35	C3	acuspes
IsA	14.07.2018	621.37	3.37	C3	acuspes
IsA	14.07.2018	623.97	3.39	C3	acuspes
IsA	14.07.2018	623.97	3.39	C3	acuspes
IsA	14.07.2018	624.93	3.42	C3	acuspes
IsA	14.07.2018	632.18	3.53	C3	acuspes
IsA	14.07.2018	633.51	3.55	C3	acuspes
IsA	14.07.2018	633.72	3.55	C3	acuspes
IsA	14.07.2018	640.32	3.65	C3	acuspes
IsA	14.07.2018	642.1	3.68	C3	acuspes
IsA	14.07.2018	642.38	3.69	C3	acuspes
IsA	14.07.2018	648.6	3.76	C3	acuspes
IsA	14.07.2018	673.87	4.2	C3	acuspes
IsA	14.07.2018	680.53	4.32	C3	acuspes
IsA	14.07.2018	692.07	4.52	C3	minutus
IsA	14.07.2018	538.74	2.28	C3	moultoni
IsA	14.07.2018	550.08	2.41	C3	moultoni
IsA	14.07.2018	552.93	2.44	C3	moultoni
IsA	14.07.2018	558.29	2.5	C3	moultoni
IsA	14.07.2018	566.5	2.61	C3	moultoni
IsA	14.07.2018	582.92	2.81	C3	moultoni
IsA	14.07.2018	582.92	2.81	C3	moultoni
IsA	14.07.2018	607.55	3.17	C3	moultoni
IsA	14.07.2018	626.52	3.44	C3	moultoni
IsA	14.07.2018	632.18	3.53	C3	moultoni
IsA	14.07.2018	636.02	3.59	C3	moultoni
IsA	14.07.2018	637.67	3.61	C3	moultoni
IsA	14.07.2018	531.96	2.2	C3	NA
IsA	14.07.2018	627.62	3.46	C3	NA
IsA	14.07.2018	641.97	3.68	C3	NA
IsA	14.07.2018	637.21	3.61	C4	acuspes
IsA	14.07.2018	673.23	4.18	C4	acuspes
IsA	14.07.2018	681.36	4.33	C4	acuspes
IsA	14.07.2018	685.3	4.4	C4	acuspes
IsA	14.07.2018	714.29	4.91	C4	acuspes
IsA	14.07.2018	725.36	5.14	C4	acuspes
IsA	14.07.2018	738.92	5.39	C4	acuspes
IsA	14.07.2018	755.34	5.67	C4	acuspes
IsA	14.07.2018	763.55	5.9	C4	acuspes
IsA	14.07.2018	862.07	8.2	C4	acuspes
IsA	14.07.2018	894.91	9.12	C4	minutus
IsA	14.07.2018	730.14	5.24	C4	moultoni
IsA	14.07.2018	732.82	5.29	C4	moultoni
IsA	14.07.2018	744.38	5.52	C4	moultoni
IsA	14.07.2018	788.18	6.43	C4	moultoni
IsA	14.07.2018	786.94	6.43	C5	acuspes
IsA	14.07.2018	837.08	7.61	C5	acuspes
IsA	14.07.2018	886.7	8.91	C5	acuspes
IsA	14.07.2018	1001.37	12.44	C5	minutus
IsA	14.07.2018	1009.85	12.71	C5	minutus
IsA	14.07.2018	1108.37	16.43	C5	minutus
IsA	14.07.2018	836.1	7.59	C5	minutus
IsA	14.07.2018	844.65	7.8	C5	minutus
IsA	14.07.2018	919.54	9.82	C5	minutus
IsA	14.07.2018	921.31	9.9	C5	minutus
IsA	14.07.2018	993.43	12.15	C5	minutus
IsA	14.07.2018	829.23	7.41	C5	moultoni
IsA	14.07.2018	890.83	9.03	C5	moultoni
IsA	14.07.2018	813.01	7.03	C5	NA
IsA	14.07.2018	243.76	0.26	N	acuspes
IsA	14.07.2018	243.76	0.26	N	acuspes
IsA	14.07.2018	319.48	0.54	N	acuspes
IsA	14.07.2018	319.48	0.54	N	acuspes
IsA	14.07.2018	243.76	0.26	N	moultoni
IsA	14.07.2018	318.38	0.54	N	moultoni
IsA	14.07.2018	313.62	0.52	N	NA
IsA	14.07.2019	1247.95	22.19	AF	moultoni
IsA	15.01.2019	921.67	9.91	AF	moultoni
IsA	15.01.2019	1038.2	13.74	AF	NA
IsA	15.01.2019	575.01	2.72	C3	acuspes
IsA	15.01.2019	575.7	2.73	C3	acuspes
IsA	15.01.2019	576.15	2.74	C3	acuspes
IsA	15.01.2019	578.28	2.76	C3	acuspes
IsA	15.01.2019	507.85	1.94	C3	moultoni
IsA	15.01.2019	543.63	2.33	C3	moultoni
IsA	15.01.2019	554.78	2.47	C3	moultoni
IsA	15.01.2019	559.5	2.53	C3	moultoni
IsA	15.01.2019	564.17	2.58	C3	moultoni
IsA	15.01.2019	577.97	2.76	C3	moultoni
IsA	15.01.2019	578.32	2.76	C3	moultoni
IsA	15.01.2019	603.87	3.11	C3	moultoni
IsA	15.01.2019	612.27	3.23	C3	moultoni
IsA	15.01.2019	654.66	3.88	C3	moultoni
IsA	15.01.2019	632.7	3.54	C4	acuspes
IsA	15.01.2019	638.03	3.62	C4	acuspes
IsA	15.01.2019	643.79	3.71	C4	acuspes
IsA	15.01.2019	654.17	3.87	C4	acuspes
IsA	15.01.2019	687.34	4.44	C4	acuspes
IsA	15.01.2019	693.83	4.55	C4	acuspes
IsA	15.01.2019	694.26	4.56	C4	acuspes
IsA	15.01.2019	709.34	4.84	C4	acuspes
IsA	15.01.2019	710.07	4.85	C4	acuspes
IsA	15.01.2019	723.55	5.11	C4	acuspes
IsA	15.01.2019	757.67	5.79	C4	acuspes
IsA	15.01.2019	643.34	3.7	C4	moultoni
IsA	15.01.2019	646.35	3.75	C4	moultoni
IsA	15.01.2019	655.56	3.9	C4	moultoni
IsA	15.01.2019	683.78	4.37	C4	moultoni
IsA	15.01.2019	696.93	4.61	C4	moultoni
IsA	15.01.2019	724.96	5.13	C4	moultoni
IsA	15.01.2019	782.54	6.33	C4	moultoni
IsA	15.01.2019	792.46	6.55	C5	acuspes
IsA	15.01.2019	855.48	8.08	C5	acuspes
IsA	15.01.2019	1013.58	12.86	C5	minutus
IsA	15.01.2019	946.45	10.66	C5	minutus
IsA	15.01.2019	700.76	4.68	C5	moultoni
IsA	15.01.2019	773.28	6.13	C5	moultoni
IsA	15.01.2019	789.08	6.48	C5	moultoni
IsA	15.01.2019	808.7	6.93	C5	moultoni
IsA	15.01.2019	810.2	6.96	C5	moultoni
IsA	15.01.2019	846.2	7.84	C5	moultoni
IsA	15.01.2019	854.46	8.06	C5	moultoni
IsA	15.01.2019	877.53	8.67	C5	moultoni
IsA	15.01.2019	896.9	9.2	C5	moultoni
IsA	15.01.2019	905.11	9.43	C5	moultoni
IsA	15.01.2019	910.51	9.59	C5	moultoni
IsA	15.01.2019	943.62	10.57	C5	moultoni
IsA	15.01.2019	984.94	11.89	C5	moultoni
IsA	15.02.2019	1024.99	13.26	AM	minutus
IsA	15.02.2019	847.58	7.88	AM	moultoni
IsA	15.02.2019	464.24	1.51	C2	acuspes
IsA	15.02.2019	489.93	1.76	C2	moultoni
IsA	15.02.2019	528.62	2.16	C3	acuspes
IsA	15.02.2019	546.19	2.36	C3	acuspes
IsA	15.02.2019	550.16	2.41	C3	acuspes
IsA	15.02.2019	568.66	2.64	C3	acuspes
IsA	15.02.2019	568.78	2.64	C3	acuspes
IsA	15.02.2019	573.53	2.7	C3	acuspes
IsA	15.02.2019	580.19	2.79	C3	acuspes
IsA	15.02.2019	589.92	2.92	C3	acuspes
IsA	15.02.2019	600.07	3.06	C3	acuspes
IsA	15.02.2019	628.13	3.47	C3	acuspes
IsA	15.02.2019	646.57	3.75	C3	acuspes
IsA	15.02.2019	568.96	2.64	C3	moultoni
IsA	15.02.2019	574.8	2.72	C3	moultoni
IsA	15.02.2019	579.82	2.78	C3	moultoni
IsA	15.02.2019	584.64	2.85	C3	moultoni
IsA	15.02.2019	198.9	0.15	C3	NA
IsA	15.02.2019	532.54	2.21	C3	NA
IsA	15.02.2019	567.5	2.63	C3	NA
IsA	15.02.2019	573.76	2.71	C3	NA
IsA	15.02.2019	576.39	2.74	C3	NA
IsA	15.02.2019	632.06	3.53	C3	NA
IsA	15.02.2019	616.62	3.3	C4	acuspes
IsA	15.02.2019	647.09	3.76	C4	acuspes
IsA	15.02.2019	653.73	3.87	C4	acuspes
IsA	15.02.2019	656.14	3.91	C4	acuspes
IsA	15.02.2019	670.41	4.14	C4	acuspes
IsA	15.02.2019	681.81	4.34	C4	acuspes
IsA	15.02.2019	695.37	4.58	C4	acuspes
IsA	15.02.2019	698.19	4.63	C4	acuspes
IsA	15.02.2019	719.09	5.02	C4	acuspes
IsA	15.02.2019	723.45	5.11	C4	acuspes
IsA	15.02.2019	732.94	5.29	C4	acuspes
IsA	15.02.2019	733.84	5.31	C4	acuspes
IsA	15.02.2019	735.4	5.34	C4	acuspes
IsA	15.02.2019	769.07	6.04	C4	acuspes
IsA	15.02.2019	624.85	3.42	C4	moultoni
IsA	15.02.2019	638.38	3.62	C4	moultoni
IsA	15.02.2019	654.57	3.88	C4	moultoni
IsA	15.02.2019	665.04	4.05	C4	moultoni
IsA	15.02.2019	693.46	4.55	C4	NA
IsA	15.02.2019	750.74	5.65	C4	NA
IsA	15.02.2019	1036.34	13.67	C5	acuspes
IsA	15.02.2019	809.61	6.95	C5	acuspes
IsA	15.02.2019	863.57	8.29	C5	acuspes
IsA	15.02.2019	967.62	11.33	C5	acuspes
IsA	15.02.2019	1179	19.46	C5	minutus
IsA	15.02.2019	1013.74	12.87	C5	minutus
IsA	15.02.2019	1050.72	14.19	C5	minutus
IsA	15.02.2019	1051.96	14.24	C5	minutus
IsA	15.02.2019	947.86	10.7	C5	minutus
IsA	15.02.2019	786	6.41	C5	moultoni
IsA	15.02.2019	716.24	4.97	C5	moultoni
IsA	15.02.2019	728.59	5.21	C5	moultoni
IsA	15.02.2019	745.9	5.55	C5	moultoni
IsA	15.02.2019	763.69	5.92	C5	moultoni
IsA	15.02.2019	770.32	6.06	C5	moultoni
IsA	15.02.2019	794.67	6.6	C5	moultoni
IsA	15.02.2019	846.61	7.85	C5	moultoni
IsA	15.02.2019	877.76	8.67	C5	moultoni
IsA	15.02.2019	901.14	9.32	C5	moultoni
IsA	15.02.2019	918.35	9.82	C5	moultoni
IsA	15.02.2019	927.23	10.08	C5	moultoni
IsA	15.02.2019	192.66	0.14	N	minutus
IsA	17.09.2018	1007.48	12.65	AF	acuspes
IsA	17.09.2018	811.5	6.99	AF	acuspes
IsA	17.09.2018	835.16	7.57	AF	acuspes
IsA	17.09.2018	1009.11	12.71	AF	moultoni
IsA	17.09.2018	1076.42	15.17	AF	moultoni
IsA	17.09.2018	822.17	7.25	AF	moultoni
IsA	17.09.2018	893.94	9.12	AF	moultoni
IsA	17.09.2018	913.1	9.66	AF	moultoni
IsA	17.09.2018	917.62	9.79	AF	moultoni
IsA	17.09.2018	898.14	9.23	AF	NA
IsA	17.09.2018	904.83	9.42	AF	NA
IsA	17.09.2018	855.26	7.72	AM	moultoni
IsA	17.09.2018	320.94	0.55	C1	acuspes
IsA	17.09.2018	321.34	0.55	C1	acuspes
IsA	17.09.2018	342.37	0.66	C1	acuspes
IsA	17.09.2018	361.41	0.76	C1	acuspes
IsA	17.09.2018	366.46	0.79	C1	acuspes
IsA	17.09.2018	373.43	0.83	C1	acuspes
IsA	17.09.2018	382.41	0.89	C1	acuspes
IsA	17.09.2018	407.4	1.06	C1	acuspes
IsA	17.09.2018	380.86	0.88	C1	minutus
IsA	17.09.2018	334.22	0.62	C1	moultoni
IsA	17.09.2018	363.6	0.78	C1	moultoni
IsA	17.09.2018	334.22	0.62	C1	NA
IsA	17.09.2018	457.5	1.45	C2	acuspes
IsA	17.09.2018	462.05	1.49	C2	acuspes
IsA	17.09.2018	462.16	1.5	C2	acuspes
IsA	17.09.2018	475.57	1.62	C2	acuspes
IsA	17.09.2018	465.68	1.53	C2	moultoni
IsA	17.09.2018	483.19	1.69	C2	moultoni
IsA	17.09.2018	433.18	1.25	C2	NA
IsA	17.09.2018	467.12	1.54	C2	NA
IsA	17.09.2018	481.64	1.68	C2	NA
IsA	17.09.2018	482.19	1.68	C2	NA
IsA	17.09.2018	501.97	1.88	C2	NA
IsA	17.09.2018	505.1	1.91	C2	NA
IsA	17.09.2018	507.07	1.93	C3	acuspes
IsA	17.09.2018	523.35	2.1	C3	acuspes
IsA	17.09.2018	553.37	2.45	C3	acuspes
IsA	17.09.2018	564.31	2.59	C3	acuspes
IsA	17.09.2018	568.37	2.64	C3	acuspes
IsA	17.09.2018	572.51	2.69	C3	acuspes
IsA	17.09.2018	573.52	2.7	C3	acuspes
IsA	17.09.2018	577.45	2.75	C3	acuspes
IsA	17.09.2018	587.06	2.88	C3	acuspes
IsA	17.09.2018	611.24	3.22	C3	acuspes
IsA	17.09.2018	616.06	3.29	C3	moultoni
IsA	17.09.2018	576.21	2.74	C3	NA
IsA	17.09.2018	677	4.26	C4	acuspes
IsA	17.09.2018	637.33	3.61	C4	acuspes
IsA	17.09.2018	642.72	3.69	C4	acuspes
IsA	17.09.2018	657.75	3.93	C4	acuspes
IsA	17.09.2018	669.06	4.12	C4	acuspes
IsA	17.09.2018	672.59	4.18	C4	acuspes
IsA	17.09.2018	695.2	4.58	C4	acuspes
IsA	17.09.2018	702.83	4.72	C4	acuspes
IsA	17.09.2018	714.8	4.94	C4	acuspes
IsA	17.09.2018	751.19	5.66	C4	minutus
IsA	17.09.2018	770.65	6.07	C4	minutus
IsA	17.09.2018	846.63	7.85	C4	minutus
IsA	17.09.2018	635.92	3.59	C4	moultoni
IsA	17.09.2018	664.34	4.04	C4	moultoni
IsA	17.09.2018	708.89	4.83	C4	moultoni
IsA	17.09.2018	624.37	3.41	C4	NA
IsA	17.09.2018	678.78	4.29	C4	NA
IsA	17.09.2018	679.61	4.3	C4	NA
IsA	17.09.2018	723.52	5.11	C5	acuspes
IsA	17.09.2018	1052.32	14.25	C5	minutus
IsA	17.09.2018	890.21	9.01	C5	minutus
IsA	17.09.2018	906.84	9.48	C5	minutus
IsA	17.09.2018	910.33	9.58	C5	minutus
IsA	17.09.2018	956.32	10.97	C5	minutus
IsA	17.09.2018	977.2	11.64	C5	minutus
IsA	17.09.2018	671.93	4.17	C5	moultoni
IsA	17.09.2018	761.69	5.88	C5	moultoni
IsA	17.09.2018	769.63	6.05	C5	moultoni
IsA	17.09.2018	811.97	7	C5	moultoni
IsA	17.09.2018	1035.21	13.63	C5	NA
IsA	17.09.2018	718.86	5.02	C5	NA
IsA	17.09.2018	744.66	5.53	C5	NA
IsA	17.09.2018	766.87	5.99	C5	NA
IsA	17.09.2018	799.14	6.71	C5	NA
IsA	17.09.2018	198.49	0.15	N	acuspes
IsA	17.09.2018	213.56	0.18	N	acuspes
IsA	17.09.2018	239.62	0.25	N	acuspes
IsA	17.09.2018	247.24	0.27	N	acuspes
IsA	17.09.2018	249.45	0.28	N	acuspes
IsA	17.09.2018	263.62	0.32	N	acuspes
IsA	17.09.2018	239.55	0.25	N	moultoni
IsA	17.09.2018	273.62	0.36	N	moultoni
IsA	17.09.2018	284.99	0.4	N	moultoni
IsA	17.09.2018	297.43	0.45	N	moultoni
IsA	17.09.2018	309.52	0.5	N	moultoni
IsA	18.08.2018	878.26	8.67	AF	acuspes
IsA	18.08.2018	891.3	NA	AF	moultoni
IsA	18.08.2018	331.68	0.6	C1	acuspes
IsA	18.08.2018	359.58	0.75	C1	acuspes
IsA	18.08.2018	369.57	0.8	C1	acuspes
IsA	18.08.2018	369.57	0.8	C1	acuspes
IsA	18.08.2018	371.74	0.8	C1	acuspes
IsA	18.08.2018	389.35	0.94	C1	acuspes
IsA	18.08.2018	391.3	0.95	C1	acuspes
IsA	18.08.2018	391.3	0.95	C1	acuspes
IsA	18.08.2018	367.39	0.8	C1	moultoni
IsA	18.08.2018	380.43	0.84	C1	moultoni
IsA	18.08.2018	386.96	0.9	C1	moultoni
IsA	18.08.2018	391.3	0.95	C1	moultoni
IsA	18.08.2018	404.23	1.04	C1	moultoni
IsA	18.08.2018	413.04	1.1	C1	moultoni
IsA	18.08.2018	414.29	1.11	C1	moultoni
IsA	18.08.2018	402.17	1.02	C2	acuspes
IsA	18.08.2018	439.47	1.3	C2	acuspes
IsA	18.08.2018	443.48	1.31	C2	acuspes
IsA	18.08.2018	447.83	1.38	C2	acuspes
IsA	18.08.2018	447.83	1.39	C2	acuspes
IsA	18.08.2018	467.39	1.55	C2	acuspes
IsA	18.08.2018	495.65	1.78	C2	acuspes
IsA	18.08.2018	508.7	1.94	C2	acuspes
IsA	18.08.2018	509.3	1.95	C2	acuspes
IsA	18.08.2018	471.74	1.58	C2	minutus
IsA	18.08.2018	454.35	1.4	C2	moultoni
IsA	18.08.2018	484.78	1.69	C2	moultoni
IsA	18.08.2018	484.78	1.69	C2	moultoni
IsA	18.08.2018	504.35	1.88	C2	moultoni
IsA	18.08.2018	550	2.07	C3	acuspes
IsA	18.08.2018	556.52	2.49	C3	acuspes
IsA	18.08.2018	576.09	2.74	C3	acuspes
IsA	18.08.2018	586.96	2.88	C3	acuspes
IsA	18.08.2018	608.7	3.17	C3	acuspes
IsA	18.08.2018	580.43	2.79	C3	minutus
IsA	18.08.2018	608.7	3.17	C3	minutus
IsA	18.08.2018	615.22	3.27	C3	minutus
IsA	18.08.2018	617.39	3.3	C3	minutus
IsA	18.08.2018	652.17	3.79	C3	minutus
IsA	18.08.2018	586.96	2.88	C3	moultoni
IsA	18.08.2018	782.61	6.33	C4	acuspes
IsA	18.08.2018	786.96	6.43	C4	minutus
IsA	18.08.2018	793.48	6.55	C4	minutus
IsA	18.08.2018	804.35	6.79	C4	minutus
IsA	18.08.2018	843.48	7.68	C4	minutus
IsA	18.08.2018	865.22	8.33	C4	minutus
IsA	18.08.2018	1000	12.42	C5	minutus
IsA	18.08.2018	1000	12.42	C5	minutus
IsA	18.08.2018	1043.48	13.94	C5	minutus
IsA	18.08.2018	1078.26	15.17	C5	minutus
IsA	18.08.2018	1117.39	16.48	C5	minutus
IsA	18.08.2018	978.26	11.64	C5	minutus
IsA	18.08.2018	823.91	7.26	C5	moultoni
IsA	18.08.2018	856.52	8.08	C5	moultoni
IsA	18.08.2018	231	0.22	N	acuspes
IsA	18.08.2018	166.57	0.09	N	acuspes
IsA	18.08.2018	197.09	0.15	N	acuspes
IsA	18.08.2018	203.82	0.16	N	acuspes
IsA	18.08.2018	207.42	0.17	N	acuspes
IsA	18.08.2018	216.99	0.19	N	acuspes
IsA	18.08.2018	219.36	0.19	N	acuspes
IsA	18.08.2018	221.74	0.2	N	acuspes
IsA	18.08.2018	237.04	0.24	N	acuspes
IsA	18.08.2018	247.01	0.27	N	acuspes
IsA	18.08.2018	269.83	0.34	N	acuspes
IsA	18.08.2018	272.04	0.35	N	acuspes
IsA	18.08.2018	275.54	0.36	N	acuspes
IsA	18.08.2018	277.59	0.37	N	acuspes
IsA	18.08.2018	284.72	0.4	N	acuspes
IsA	18.08.2018	288.88	0.41	N	acuspes
IsA	18.08.2018	295.1	0.44	N	acuspes
IsA	18.08.2018	296.75	0.44	N	acuspes
IsA	18.08.2018	309.99	0.5	N	acuspes
IsA	18.08.2018	316.99	0.53	N	acuspes
IsA	18.08.2018	322.36	0.56	N	acuspes
IsA	18.08.2018	177.39	0.11	N	minutus
IsA	18.08.2018	206.17	0.16	N	moultoni
IsA	18.08.2018	224.42	0.21	N	moultoni
IsA	18.08.2018	228.03	0.22	N	moultoni
IsA	18.08.2018	245.04	0.26	N	moultoni
IsA	18.08.2018	261.44	0.31	N	moultoni
IsA	18.08.2018	269.12	0.34	N	moultoni
IsA	18.08.2018	277.61	0.37	N	moultoni
IsA	18.08.2018	315.76	0.53	N	moultoni
